# Supplementary material for: Food Choice Values and Food Literacy in a Nationwide Sample of Japanese Adults: Associations with Sex, Age, and Body Mass Index
Source: Nutrients. 2022 Apr 30;14(9):1899. doi: 10.3390/nu14091899 (PMC9102665; doi:10.3390/nu14091899)
Supplement: Supplementary file 1 [file nutrients-14-01899-s001.zip]

Archive with 1 entries (1 files):
- nutrients-1636308-supplementary.pdf
